# Supplementary material for: EGFR Mutation and 11q13 Amplification Are Potential Predictive Biomarkers for Immunotherapy in Head and Neck Squamous Cell Carcinoma
Source: Front Immunol. 2022 Mar 16;13:813732. doi: 10.3389/fimmu.2022.813732 (PMC8965897; doi:10.3389/fimmu.2022.813732)
Supplement: Supplementary file 1 [file Table_1.xlsx]

## Sheet: Data
Patient_id	Sex（M=1&F=2）	Age（＜65=1&≥ 65=2）	EGFR_amplification_	EGFR_mutation_	11q13 amplification	CPS_level_1_	Therapy	Drugs	Duration of treatment(Month)	Benefit	PFS(Month)	BOR	Endpoint	Number of prior lines of therapy	lines
P004	2	1	1	0	0	1	PD1	Toripalimab+S1	3.5	CB	3.7	CR	1	1	1
P005	1	1	1	0	0	1	PD1	Pembrolizumab	24	CB	28	CR	0	1	1
P006	1	1	0	1	0	1	PD1	Camrelizumab+GP	5	NCB	5	SD	1	2	1
P007	1	1	0	1	0	0	PD1	Camrelizumab+taxol	2	NCB	2	PD	1	1	1
P008	2	1	1	0	0	1	PD1	Camrelizumab+taxol	5.5	NCB	6	PD	1	1	1
P009	1	1	0	1	0	0	PD1	Camrelizumab+taxol	2	NCB	2	SD	1	0	0
P010	1	1	0	1	0	0	PD1	Camrelizumab+taxol	4	NCB	4	PD	1	0	0
P011	1	1	1	1	0	1	PD1	Toripalimab+taxol	2	NCB	1	PD	1	2	1
P016	1	1	0	0	1	1	PD1	Toripalimab+taxol	1	NCB	1	PD	1	1	1
P018	1	1	0	0	1	1	PD1	Toripalimab	0.7	NCB	1	PD	1	0	0
P020	1	1	0	0	1	1	PD1	Toripalimab+S1+SBRT	1	NCB	1	PD	1	1	1
P022	1	2	0	0	1	0	PD1	Camrelizumab+taxol	2	NCB	2	SD	1	0	0
P023	1	1	0	0	1	1	PD1	Camrelizumab+taxol	0.5	NCB	1	PD	1	1	1
P026	2	2	0	0	0	1	PD1	Toripalimab+taxol	12	CB	12	PR	1	2	1
P028	1	1	0	0	0	0	PD1	Toripalimab	0.7	NCB	1	PD	1	0	0
P029	2	1	0	0	0	1	PD1	Nivolumab+apatinib	19	CB	19	SD	0	1	1
P031	1	1	0	0	0	1	PD1	Camrelizumab+taxol	2	NCB	2	PD	1	0	0
P032	1	1	0	0	0	NA	PD1	Camrelizumab+apatinib	4	NCB	4	PD	1	1	1
P033	1	1	0	0	0	1	PD1	Camrelizumab+apatinib	2	NCB	2	PD	1	0	0
P034	1	2	0	0	0	1	PD1	Camrelizumab	12	CB	16.5	CR	0	0	0
P035	1	2	0	0	0	1	PD1	Toripalimab+S1	2	NCB	2.3	PD	1	1	1
P036	1	1	0	0	0	1	PD1	Camrelizumab+taxol+apatinib	8.3	CB	14.5	CR	0	0	0
P037	1	1	0	0	0	1	PD1	Toripalimab+SBRT	6	NCB	6	PD	1	0	0
P038	1	1	0	0	0	1	PD1	Toripalimab+SBRT	2.5	NCB	2.5	PD	1	0	0
P039	2	2	0	0	0	1	PD1	Camrelizumab+taxol	1.3	NCB	2	PD	1	1	1
P040	2	1	0	0	0	1	PD1	Camrelizumab+taxol	1	NCB	1	PD	1	1	1
P041	1	1	0	0	0	1	PD1	Toripalimab+taxol	9	CB	9	PR	1	2	1
P042	2	2	0	0	0	0	PD1	Camrelizumab+taxol	2	NCB	2	PD	1	1	1
P043	1	1	0	0	0	1	PD1	Nivolumab	2.5	NCB	3	PD	1	0	0
P044	2	1	0	0	0	1	PD1	Camrelizumab+taxol	14	CB	14	PR	0	0	0
P045	1	1	0	0	0	0	PD1	Toripalimab+apatinib	2	NCB	2	PD	1	0	0
P046	1	2	0	0	1	0	PD1	Pembrolizumab+anlotinib+SBRT	3	NCB	3	PD	1	1	1
P047	1	1	0	0	0	0	PD1	Toripalimab	4	NCB	4	PD	1	0	0
P048	1	1	0	0	0	1	PD1	Toripalimab	12	CB	26	NE	0	0	0
P049	2	1	0	0	0	1	PD1	Toripalimab	2	NCB	3	PD	1	0	0
P050	1	1	0	0	0	1	PD1	Toripalimab	24	CB	26.7	NE	0	0	0
P052	1	1	0	0	0	1	PD1	Toripalimab+S1	12	CB	16	NE	0	0	0
P053	1	2	0	0	0	NA	PD1	Pembrolizumab+SBRT	2.3	NCB	3	PD	1	0	0
P054	1	1	0	0	0	1	PD1	Pembrolizumab	22	CB	22	NE	0	0	0
P055	2	1	0	0	0	1	PD1	Toripalimab	2	NCB	2	PD	1	0	0
P056	1	1	0	0	0	1	PD1	Toripalimab+taxol	10	CB	10	NE	1	0	0
P057	1	1	0	0	0	1	PD1	Toripalimab	12	CB	21.5	NE	0	1	1
P058	1	2	0	0	0	1	PD1	Camrelizumab	16	CB	16	NE	1	0	0
P059	2	1	0	0	0	1	PD1	Toripalimab+apatinib	11	CB	11	PR	1	3	1
P060	1	1	0	0	0	1	PD1	Camrelizumab+apatinib	2	NCB	2	PD	1	1	1
P062	1	1	0	0	0	1	PD1	Camrelizumab+taxol+apatinib	14	CB	14	PR	1	1	1
P063	1	1	0	0	0	1	PD1	Camrelizumab+taxol	4.5	NCB	4.5	SD	0	0	0
P064	1	1	0	0	0	1	PD1	Camrelizumab+taxol	12.7	CB	15.5	CR	0	0	0
P065	1	1	0	0	0	1	PD1	Camrelizumab+taxol	14	CB	14	CR	1	0	0
P066	1	1	0	0	0	1	PD1	Camrelizumab+taxol	4.3	NCB	4	PD	1	0	0
P067	2	2	0	0	0	1	PD1	Toripalimab+apatinib	5.5	CB	5.5	PR	1	0	0
P068	1	1	0	0	0	1	PD1	Toripalimab+apatinib	7	CB	7	NE	1	0	0
P069	1	1	0	0	0	1	PD1	Camrelizumab+taxol	11	CB	11	CR	1	0	0
P070	1	1	0	0	0	0	PD1	Toripalimab+SBRT	2	NCB	1	PD	1	0	0
P071	1	1	0	0	0	0	PD1	Toripalimab+SBRT	2	NCB	1	PD	1	0	0
P072	1	1	0	0	0	0	PD1	Toripalimab+taxol	5.5	CB	5.5	PR	1	1	1
P073	2	2	0	0	0	0	PD1	Toripalimab	1.5	NCB	1.5	PD	1	0	0
P074	1	1	0	0	0	1	PD1	Toripalimab+SBRT	11	CB	11	PR	0	1	1
P075	2	2	0	0	0	1	PD1	Toripalimab+SBRT	13	CB	13	PR	1	1	1
P077	1	1	0	0	0	1	PD1	Camrelizumab+apatinib	12	CB	12	PR	1	2	1
P078	2	1	0	0	0	1	PD1	Camrelizumab+apatinib	2	NCB	2	PD	1	1	1
P080	2	1	0	0	0	1	PD1	Camrelizumab+anlotinb	15.7	CB	16	CR	0	0	0
P081	2	2	0	0	0	1	PD1	Toripalimab	14	CB	16	NE	0	1	1
P082	1	1	0	0	0	0	PD1	Camrelizumab+apatinib	4	NCB	4	PD	1	1	1
P083	1	2	0	0	0	1	PD1	Toripalimab+apatinib+SBRT	10	CB	10	PR	0	1	1
P084	1	1	0	0	0	0	PD1	Camrelizumab+anlotinb	4	CB	4	PR	1	0	0
P085	2	1	0	0	0	1	PD1	Toripalimab+taxol	8	CB	10.5	PR	1	1	1
P086	1	1	0	0	0	1	PD1	Toripalimab+taxol	25.5	CB	25.5	PR	0	0	0
P087	1	2	0	0	0	1	PD1	Camrelizumab+apatinib	4	CB	12	CR	0	0	0
P088	1	1	0	0	0	1	PD1	Toripalimab+taxol	1	NCB	1	SD	1	1	1
P089	1	1	0	0	0	1	PD1	Toripalimab+taxol	17	CB	17	NE	0	0	0
P090	1	1	0	0	0	0	PD1	Camrelizumab+taxol	13	CB	18	CR	0	1	1
P091	1	1	0	0	0	1	PD1	Camrelizumab+taxol	16.5	CB	16.5	PR	0	1	1
P092	1	1	0	0	0	1	PD1	Toripalimab+apatinib	13	CB	13	NE	0	0	0
P093	2	2	0	0	0	1	PD1	Camrelizumab+taxol	9	CB	9	SD	0	1	1
P094	2	1	0	0	0	1	PD1	Toripalimab+taxol	2.5	CB	2.5	PR	0	1	1
P095	2	2	0	0	0	1	PD1	Camrelizumab+taxol	14.5	CB	14.5	CR	1	1	1
P096	2	1	0	0	0	0	PD1	Camrelizumab+TP	1	NCB	1	PD	1	1	1
P097	2	1	0	0	0	0	PD1	Camrelizumab+TP	2	NCB	2.5	PD	1	1	1
P098	1	2	0	0	0	1	PD1	Toripalimab+SBRT	5	CB	5	PR	0	1	1
P099	1	1	0	0	0	1	PD1	Tislelizumab+taxol	12	CB	12	PR	0	1	1
P100	1	1	0	0	0	1	PD1	Camrelizumab+TP	10.3	CB	10.3	NE	0	1	1
P101	2	2	0	0	0	NA	PD1	Pembrolizumab	24	CB	24	CR	0	0	0
P102	1	1	0	0	0	0	PD1	Pembrolizumab	5	NCB	6	SD	1	1	1
P103	1	1	0	0	0	NA	PD1	Pembrolizumab	1	NCB	1	PD	1	2	1
P104	1	1	0	0	1	NA	PD1	Pembrolizumab+PF	5	CB	5	PR	0	0	0
P105	1	1	0	0	0	NA	PD1	Pembrolizumab+PF	5	CB	7	PR	0	2	1
P106	1	1	1	0	0	NA	PD1	Pembrolizumab	4	NCB	5	SD	0	1	1
P107	1	1	0	0	0	1	PD1	Pembrolizumab	1	NCB	1.5	PD	1	2	1
P108	1	1	0	0	0	0	PD1	Pembrolizumab	2.7	NCB	3	PD	1	1	1
P110	1	1	0	0	0	1	PD1	Toripalimab+S1	10.7	CB	10.7	NE	0	1	1
P112	1	1	0	0	0	1	PD1	Toripalimab+taxol	14	CB	14	NE	0	0	0
P114	1	1	1	0	0	1	PD1	Cetuximab+taxol	12	CB	12	PR	0	0	0
P115	1	2	0	0	0	1	PD1	Toripalimab+taxol	4	NCB	4	PD	1	0	0
P118	1	1	0	0	0	1	PD1	Toripalimab+taxol	10	CB	10	PR	0	0	0
P119	1	1	0	0	1	1	PD1	Pembrolizumab+PF	3	NCB	4	SD	1	2	1
P120	1	2	1	0	0	1	PD1	Toripalimab+SBRT	12	CB	12	SD	0	0	0
P121	2	2	0	0	0	1	PD1	Toripalimab+S1	4	CB	11.6	NE	0	0	0
P001	1	1	1	0	0	1	NPD1	Cetuximab+taxol	6	CB	8	PR	0	0	0
P002	2	1	1	0	0	1	NPD1	Cetuximab+taxol	7.7	CB	8	PR	1	0	0
P003	2	1	1	0	1	1	NPD1	Cetuximab+taxol	11	CB	11	CR	0	0	0
P004	2	1	1	0	0	1	NPD1	Cetuximab+taxol	3.5	CB	4	PR	1	0	0
P012	1	2	1	0	0	1	NPD1	Cetuximab+taxol	2	CB	2	PR	0	0	0
P014	1	1	1	0	1	1	NPD1	Cetuximab+taxol	3	CB	3.5	PR	1	0	0
P015	2	1	0	0	1	0	NPD1	Cetuximab+taxol	8	CB	9	SD	1	0	0
P017	1	1	0	0	1	1	NPD1	Cetuximab+taxol	1.5	NCB	2	PD	1	0	0
P019	1	1	0	0	1	0	NPD1	Cetuximab+taxol	5	CB	7	PR	1	0	0
P023	1	1	0	0	1	1	NPD1	Cetuximab+taxol	2	CB	2	PR	0	0	0
P024	2	2	0	0	1	1	NPD1	Cetuximab+taxol	3.3	CB	4	PR	0	0	0
P025	1	2	0	0	1	1	NPD1	Cetuximab+taxol	5.5	CB	6.5	PR	0	0	0
P030	2	2	0	0	0	0	NPD1	Cetuximab+taxol	5.5	CB	7	PR	1	0	0
P042	2	2	0	0	0	0	NPD1	Cetuximab+taxol	3.5	CB	3.5	PR	0	0	0
P051	2	2	0	0	0	0	NPD1	Camrelizumab+taxol	6	CB	6	PR	0	0	0
P076	1	1	0	0	0	0	NPD1	Cetuximab+taxol	3	NCB	3	SD	1	0	0
P079	1	2	0	0	0	1	NPD1	Cetuximab+taxol	5	CB	5	PR	0	0	0
P097	2	1	0	0	0	0	NPD1	Cetuximab+TP	2	NCB	2	PD	1	0	0
P111	1	2	1	0	0	1	NPD1	Cetuximab+TP	10	CB	10	NE	0	0	0
P113	1	2	0	0	1	1	NPD1	Cetuximab+taxol	5.5	CB	6	SD	0	0	0
P116	1	2	1	0	0	0	NPD1	Cetuximab+taxol	4.5	CB	4.5	PR	0	0	0
P117	1	1	0	0	1	0	NPD1	Cetuximab+taxol	1	NCB	1	PD	1	0	0
P013	1	1	1	0	0	0	NPD1	Cetuximab+taxol	3	NCB	3.5	SD	1	1	1
P018	1	1	0	0	1	1	NPD1	Cetuximab+PF	11	CB	11.5	PR	1	1	1
P021	1	1	0	0	1	1	NPD1	Cetuximab+taxol	10	CB	10.5	PR	1	1	1
P027	1	1	0	0	1	1	NPD1	Cetuximab+taxol	3	CB	3	PR	0	1	1
P061	1	1	0	0	0	0	NPD1	Cetuximab+taxol	2	CB	2	PR	0	1	1
P109	1	2	0	0	1	0	NPD1	Cetuximab+taxol	1.5	CB	1.5	PR	1	1	1
P008	2	1	1	0	0	1	NPD1	Cetuximab+taxol	6	CB	6	SD	1	2	1
P016	1	1	0	0	1	1	NPD1	Cetuximab+taxol	6.5	CB	7	SD	1	2	1
P039	2	2	0	0	0	1	NPD1	Cetuximab+taxol	6	CB	6	PR	1	2	1
P040	1	1	0	0	0	1	NPD1	Cetuximab+taxol	5	CB	5	PR	0	2	1
